# Supplementary material for: Self-Limitations of Heat Release in Coupled Core-Shell Spinel Ferrite Nanoparticles: Frequency, Time, and Temperature Dependencies
Source: Nanomaterials (Basel). 2021 Oct 26;11(11):2848. doi: 10.3390/nano11112848 (PMC8624666; doi:10.3390/nano11112848)
Supplement: Supplementary file 1 [file nanomaterials-11-02848-s001.zip]

Archive with 1 entries (1 files):
- nanomaterials-1423085-supplementary.pdf
